# Supplementary material for: Bivariate genome-wide association meta-analysis of pediatric musculoskeletal traits reveals pleiotropic effects at the SREBF1/TOM1L2 locus
Source: Nat Commun. 2017 Jul 25;8:121. doi: 10.1038/s41467-017-00108-3 (PMC5527106; doi:10.1038/s41467-017-00108-3)
Supplement: Supplementary file 1 — Data set 1 [file 41467_2017_108_MOESM1_ESM.xlsx]

## Sheet: Supplementary Data 1
Supplementary Data 1. Genome-wide significant SNPs for the bivariate meta-analysis of total body bone mineral density (TBLH-BMD). Estimates were derived from 10,414 children participants of 4 different pediatric studies worldwide. Beta coefficients are reported for the A1 allele.
SNP	CHR	Position	A1	A2	Beta	P
rs7412010	1	22309033	C	G	-0.102331	4.733e-08
rs3765350	1	22319903	G	A	-0.0939481	9.745e-09
rs2235529	1	22323074	T	C	-0.106448	1.598e-08
rs3820282	1	22340802	T	C	-0.107653	1.125e-08
rs12741884	1	22467282	A	G	-0.0912452	3.728e-08
rs12185748	2	166285202	T	C	-0.0761573	3.976e-08
rs7586085	2	166285735	G	A	-0.0763817	3.676e-08
rs6726821	2	166286360	G	T	-0.0768843	2.95e-08
rs6710388	2	166291387	T	C	-0.0769219	2.947e-08
rs6710518	2	166291490	T	C	-0.0767357	3.182e-08
rs1346004	2	166309292	A	G	-0.0756674	4.857e-08
rs2110281	7	120513045	A	G	-0.085899	3.243e-09
rs2968345	7	120516108	G	A	-0.0838272	6.9e-09
rs6466767	7	120518813	G	C	-0.0827115	1.223e-08
rs1917113	7	120522298	A	G	-0.0840223	7.883e-09
rs12673968	7	120524294	A	G	-0.0824715	1.351e-08
rs6466769	7	120529339	G	A	-0.083088	1.141e-08
rs6954757	7	120530418	A	G	-0.0831491	1.115e-08
rs13223036	7	120534544	G	T	-0.0824602	1.287e-08
rs798943	7	120546135	A	G	-0.0788763	3.358e-08
rs7801723	7	120561396	T	C	-0.0792766	3.213e-08
rs12706318	7	120562177	G	A	-0.0797873	2.459e-08
rs13232048	7	120563517	T	G	-0.0796806	2.567e-08
rs6952113	7	120564855	A	G	-0.0798616	2.366e-08
rs872007	7	120567185	T	C	-0.0801076	2.143e-08
rs13245690	7	120572300	G	A	-0.0799814	2.374e-08
rs6950680	7	120577523	G	A	-0.080135	2.275e-08
rs3779381	7	120754026	G	A	0.118774	4.771e-14
rs2908004	7	120757005	A	G	0.112718	2.825e-16
rs2536189	7	120760857	G	C	0.110941	8.028e-16
rs3801387	7	120762001	G	A	0.128147	1.285e-16
rs2707466	7	120766325	T	C	0.104633	3.155e-14
rs2536182	7	120778073	G	C	0.110317	1.491e-15
rs2536180	7	120781909	C	T	0.110931	9.515e-16
rs3801382	7	120785513	G	T	0.128172	1.294e-16
rs2254595	7	120794485	C	T	0.109645	1.8e-15
rs917727	7	120805815	T	C	0.128907	5.293e-17
rs917726	7	120806093	T	A	0.129131	5.828e-17
rs718766	7	120812738	C	T	0.127114	2.2e-16
rs4727924	7	120819115	T	C	0.112543	4.334e-16
rs7776725	7	120820357	C	T	0.129909	5.46e-17
rs11228258	11	68010904	A	C	-0.0877055	2.388e-08
rs7116994	11	68011203	T	C	-0.0892536	1.327e-08
rs12294029	11	68013635	C	A	-0.0892536	1.327e-08
rs7126340	11	68013869	T	C	-0.0874261	2.525e-08
rs12272917	11	68019946	C	T	-0.0971257	1.421e-09
rs11228262	11	68031483	T	G	-0.0948437	2.651e-09
rs10896334	11	68038070	T	C	-0.0907594	8.311e-09
rs10896337	11	68040812	C	T	-0.0895121	1.298e-08
rs11228269	11	68046372	G	A	-0.0907255	8.403e-09
rs7925275	11	68047009	C	T	-0.0938636	4.189e-09
rs6591340	11	68054212	G	A	-0.093957	3.998e-09
rs7106259	11	68055088	G	T	-0.0908733	7.946e-09
rs10896339	11	68059422	C	G	-0.0871706	2.018e-08
rs12281742	11	68060205	C	T	-0.0851647	3.81e-08
rs4316515	11	68065416	T	A	-0.0938585	4.109e-09
rs7944870	11	68065684	G	C	-0.0926038	4.343e-09
rs948315	11	68065716	C	T	-0.0875041	2.604e-08
rs948316	11	68066246	T	G	-0.0938585	4.109e-09
rs10896341	11	68069756	A	G	-0.0927867	4.076e-09
rs7104345	11	68073348	A	G	-0.0938585	4.109e-09
rs12284933	11	68076065	A	G	-0.0969043	1.849e-09
rs11228284	11	68079343	T	A	-0.0938585	4.109e-09
rs12271290	11	68082812	T	C	-0.0914167	6.666e-09
rs7102898	11	68085446	A	G	-0.0945673	3.254e-09
rs2155730	11	68086050	C	T	-0.0876241	2.323e-08
rs7109294	11	68088669	C	T	-0.0945673	3.254e-09
rs2282563	11	68089776	T	C	-0.0949499	2.814e-09
rs6591341	11	68092054	T	C	-0.0861523	2.734e-08
rs3740631	11	68098298	G	T	-0.0949499	2.814e-09
rs11228287	11	68106330	G	A	-0.095066	2.72e-09
rs10896347	11	68109703	A	G	-0.0949499	2.814e-09
rs10896348	11	68113944	C	T	-0.0865663	2.363e-08
rs7118897	11	68117256	A	G	-0.0920806	6.784e-09
rs6591344	11	68117449	A	G	-0.0944154	3.571e-09
rs7123564	11	68118740	T	C	-0.0962864	1.693e-09
rs7127948	11	68119638	A	G	-0.0940355	4.079e-09
rs3758643	11	68123769	T	C	-0.0929493	6.226e-09
rs12283755	11	68128234	G	A	-0.0941597	3.902e-09
rs7113287	11	68128762	T	A	-0.0865663	2.363e-08
rs7104877	11	68134178	C	A	-0.0903682	8.274e-09
rs2236708	11	68134621	A	G	-0.0932191	5.391e-09
rs11228292	11	68136348	A	G	-0.0933385	5.208e-09
rs4988291	11	68138183	A	G	-0.0933385	5.208e-09
rs11228293	11	68141222	C	T	-0.0932191	5.391e-09
rs7102273	11	68142155	C	T	-0.089522	1.255e-08
