# Supplementary material for: Bivariate genome-wide association meta-analysis of pediatric musculoskeletal traits reveals pleiotropic effects at the SREBF1/TOM1L2 locus
Source: Nat Commun. 2017 Jul 25;8:121. doi: 10.1038/s41467-017-00108-3 (PMC5527106; doi:10.1038/s41467-017-00108-3)
Supplement: Supplementary file 2 — Data set 2 [file 41467_2017_108_MOESM2_ESM.xlsx]

## Sheet: Supplementary Data 2
Supplementary Data 2. Genome-wide significant SNPs for the bivariate meta-analysis of total body bone mineral density (TBLH-BMD) and total body lean mass (TB-LM). Estimates were derived from 10,414 children participants of 4 different pediatric studies. Beta coefficients are reported for the A1 allele.
SNP	CHR	Position	A1	A2	EAF	Beta TB-BMD	P TB-BMD	Beta-TBLM	P-TBLM	P-bivariate	LD
rs3765350	1	22319903	G	A	0.226454	-0.0939481	9.745e-09	-0.0082705	0.64354	5.923e-09	0.005
rs2235529	1	22323074	T	C	0.153977	-0.106448	1.598e-08	-0.0133896	0.510768	1.717e-08	0.011
rs3820282	1	22340802	T	C	0.152844	-0.107653	1.125e-08	-0.0162311	0.403585	1.498e-08	0.002
rs12741884	1	22467282	A	G	0.216866	-0.0912452	3.728e-08	-0.012414	0.461923	3.787e-08	0
rs7524102	1	22571034	G	A	0.189139	0.079481	8.178e-06	-0.0290025	0.112487	1.346e-08	1
rs12568930	1	22574818	C	T	0.187376	0.0790333	9.647e-06	-0.0267891	0.146148	3.118e-08	1
rs10493013	1	22575622	C	T	0.185365	0.0840025	2.632e-06	-0.0269522	0.144494	5.612e-09	1
rs6684375	1	22579021	T	C	0.185382	0.0842393	2.473e-06	-0.027321	0.139104	4.692e-09	top
rs6426749	1	22584060	C	G	0.185227	0.0822819	4.242e-06	-0.0290548	0.114907	6.256e-09	1
rs6426749	1	22584060	C	G	0.185227	0.0822819	4.242e-06	-0.0290548	0.114907	6.256e-09	1
rs12185748	2	166285202	T	C	0.454753	-0.0761573	3.976e-08	-0.0102255	0.489279	4.901e-08	0.966
rs7586085	2	166285735	G	A	0.453593	-0.0763817	3.676e-08	-0.00975607	0.509278	4.076e-08	0.966
rs6726821	2	166286360	G	T	0.454692	-0.0768843	2.95e-08	-0.0103866	0.482112	3.559e-08	top
rs6710388	2	166291387	T	C	0.453746	-0.0769219	2.947e-08	-0.0117833	0.419113	4.219e-08	0.966
rs6710518	2	166291490	T	C	0.45283	-0.0767357	3.182e-08	-0.0112452	0.441382	4.273e-08	0.966
rs7672749	4	89017308	A	G	0.0934082	0.0822205	0.00043475	-0.059086	0.0098216	3.288e-08	1
rs11733405	4	89017674	G	T	0.0934082	0.0822205	0.00043475	-0.059086	0.0098216	3.288e-08	1
rs2110281	7	120513045	A	G	0.345526	-0.085899	3.243e-09	-0.00319689	0.81313	4.568e-10	0.003
rs2968345	7	120516108	G	A	0.348205	-0.0838272	6.9e-09	-0.00152784	0.909351	8.798e-10	0.003
rs6466767	7	120518813	G	C	0.342731	-0.0827115	1.223e-08	-0.00490523	0.726506	3.606e-09	0.003
rs1917113	7	120522298	A	G	0.339005	-0.0840223	7.883e-09	-0.00457645	0.735966	1.821e-09	0.003
rs12673968	7	120524294	A	G	0.343281	-0.0824715	1.351e-08	-0.0047106	0.737086	3.93e-09	0.003
rs6466769	7	120529339	G	A	0.339511	-0.083088	1.141e-08	-0.00371911	0.780489	2.384e-09	0.003
rs6954757	7	120530418	A	G	0.339446	-0.0831491	1.115e-08	-0.00386546	0.771771	2.405e-09	0.003
rs13223036	7	120534544	G	T	0.345217	-0.0824602	1.287e-08	0.00068965	0.975316	1.142e-09	0.003
rs798943	7	120546135	A	G	0.376867	-0.0788763	3.358e-08	0.0147991	0.300766	9.862e-11	0.006
rs7801723	7	120561396	T	C	0.369874	-0.0792766	3.213e-08	0.0165708	0.247207	5.148e-11	0.006
rs12706318	7	120562177	G	A	0.374482	-0.0797873	2.459e-08	0.0118915	0.407334	1.53e-10	0.003
rs13232048	7	120563517	T	G	0.374458	-0.0796806	2.567e-08	0.0118814	0.408071	1.628e-10	0.003
rs6947453	7	120564419	T	G	0.37414	-0.072033	4.709e-07	0.0140675	0.328286	3.868e-09	0.003
rs6952113	7	120564855	A	G	0.374867	-0.0798616	2.366e-08	0.0115026	0.421892	1.637e-10	0.003
rs872007	7	120567185	T	C	0.374836	-0.0801076	2.143e-08	0.0110983	0.438567	1.61e-10	0.003
rs10275439	7	120570661	A	G	0.374849	-0.0777192	5.177e-08	0.0143494	0.314527	2.058e-10	0.003
rs10261671	7	120570787	T	C	0.374875	-0.0773962	5.679e-08	0.014687	0.303287	2.273e-10	0.003
rs13245690	7	120572300	G	A	0.370015	-0.0799814	2.374e-08	0.016412	0.250458	3.511e-11	0.003
rs6950680	7	120577523	G	A	0.369698	-0.080135	2.275e-08	0.0156973	0.272428	4.309e-11	0.003
rs7798060	7	120609622	T	C	0.395056	-0.0714679	4.344e-07	0.0218928	0.120825	4.161e-10	0.001
rs1554634	7	120613474	C	T	0.403962	-0.0685572	1.137e-06	0.0208169	0.139196	2.295e-09	0.001
rs10085590	7	120619259	G	A	0.407504	-0.0665074	2.321e-06	0.0219687	0.11797	4.211e-09	0.001
rs7797976	7	120630752	T	C	0.39601	-0.0709404	5.205e-07	0.0214802	0.127985	6.205e-10	0.001
rs6947494	7	120630944	T	C	0.408596	-0.0669505	1.982e-06	0.0209329	0.136177	4.76e-09	0
rs1917118	7	120631560	T	C	0.402605	-0.0679899	1.446e-06	0.0212667	0.130797	2.824e-09	0.004
rs6954210	7	120635621	A	G	0.402821	-0.0675091	1.722e-06	0.0217101	0.121817	3.016e-09	0.001
rs6970762	7	120639270	T	A	0.397507	-0.0692314	9.641e-07	0.0241543	0.0856632	6.303e-10	0
rs1357756	7	120639429	T	C	0.40878	-0.0662407	2.541e-06	0.0223303	0.111163	4.233e-09	0.001
rs1534015	7	120640301	A	G	0.408811	-0.0662933	2.489e-06	0.0223545	0.110752	4.079e-09	0.001
rs7786203	7	120640843	A	G	0.399882	-0.0688035	1.106e-06	0.0208067	0.138857	2.157e-09	0.001
rs1404268	7	120644983	A	G	0.409348	-0.0648278	4.157e-06	0.020919	0.141133	1.075e-08	0.001
rs1524503	7	120655239	C	A	0.389954	-0.0713435	4.714e-07	0.0209946	0.140074	5.924e-10	0.001
rs3779381	7	120754026	G	A	0.262529	0.118774	4.771e-14	-0.00541961	0.717906	1.251e-16	0.874
rs2908004	7	120757005	A	G	0.487937	0.112718	2.825e-16	0.00121906	0.984619	1.194e-18	0.478
rs2536189	7	120760857	G	C	0.486167	0.110941	8.028e-16	0.00117205	0.988989	4.55e-18	0.461
rs3801387	7	120762001	G	A	0.277292	0.128147	1.285e-16	-0.00210173	0.873922	2.355e-19	1
rs2707466	7	120766325	T	C	0.478645	0.104633	3.155e-14	0.00084103	0.996329	4.061e-16	0.505
rs2536182	7	120778073	G	C	0.476333	0.110317	1.491e-15	0.00860538	0.574941	7.383e-17	0.462
rs2536180	7	120781909	C	T	0.490896	0.110931	9.515e-16	0.00599455	0.698352	2.438e-17	0.471
rs3801382	7	120785513	G	T	0.276423	0.128172	1.294e-16	-0.0029242	0.825763	1.723e-19	1
rs2254595	7	120794485	C	T	0.49221	0.109645	1.8e-15	0.00490713	0.761814	3.876e-17	0.471
rs917727	7	120805815	T	C	0.28531	0.128907	5.293e-17	-0.00416248	0.765992	3.069e-20	top
rs917726	7	120806093	T	A	0.280181	0.129131	5.828e-17	-0.0045478	0.753811	3.261e-20	1
rs718766	7	120812738	C	T	0.277609	0.127114	2.2e-16	-0.00410133	0.765421	2.23e-19	1
rs4727924	7	120819115	T	C	0.48062	0.112543	4.334e-16	-0.00447991	0.704736	3.057e-19	0.471
rs7776725	7	120820357	C	T	0.274463	0.129909	5.46e-17	-0.00309535	0.807261	5.449e-20	1
rs11228258	11	68010904	A	C	0.260699	-0.0877055	2.388e-08	-0.0661435	2.533e-05	2.295e-08	0.955
rs7116994	11	68011203	T	C	0.259967	-0.0892536	1.327e-08	-0.0668636	2.042e-05	1.289e-08	0.908
rs12294029	11	68013635	C	A	0.259967	-0.0892536	1.327e-08	-0.0668636	2.042e-05	1.289e-08	0.908
rs7126340	11	68013869	T	C	0.260376	-0.0874261	2.525e-08	-0.0654023	3.034e-05	2.618e-08	0.955
rs12272917	11	68019946	C	T	0.242543	-0.0971257	1.421e-09	-0.0639048	7.066e-05	3.271e-09	1
rs11228262	11	68031483	T	G	0.246859	-0.0948437	2.651e-09	-0.0656567	3.952e-05	4.554e-09	1
rs10896334	11	68038070	T	C	0.257135	-0.0907594	8.311e-09	-0.0687205	1.245e-05	6.713e-09	0.955
rs10896337	11	68040812	C	T	0.258682	-0.0895121	1.298e-08	-0.0678192	1.604e-05	1.083e-08	0.955
rs11228269	11	68046372	G	A	0.258163	-0.0907255	8.403e-09	-0.0706432	7.003e-06	5.088e-09	0.955
rs7925275	11	68047009	C	T	0.245927	-0.0938636	4.189e-09	-0.0661692	3.517e-05	6.174e-09	1
rs6591340	11	68054212	G	A	0.245758	-0.093957	3.998e-09	-0.0657493	3.944e-05	6.251e-09	1
rs7106259	11	68055088	G	T	0.258163	-0.0908733	7.946e-09	-0.0709175	6.464e-06	4.671e-09	0.955
rs10896339	11	68059422	C	G	0.272439	-0.0871706	2.018e-08	-0.0712709	4.65e-06	8.771e-09	0.818
rs12281742	11	68060205	C	T	0.275892	-0.0851647	3.81e-08	-0.0736668	2.008e-06	8.917e-09	0.955
rs4316515	11	68065416	T	A	0.245829	-0.0938585	4.109e-09	-0.0658207	3.869e-05	6.339e-09	1
rs7944870	11	68065684	G	C	0.255703	-0.0926038	4.343e-09	-0.072698	3.939e-06	2.211e-09	0.955
rs948315	11	68065716	C	T	0.259763	-0.0875041	2.604e-08	-0.0666149	2.239e-05	2.307e-08	0.955
rs948316	11	68066246	T	G	0.245829	-0.0938585	4.109e-09	-0.0658207	3.869e-05	6.339e-09	1
rs10896341	11	68069756	A	G	0.255182	-0.0927867	4.076e-09	-0.072119	4.742e-06	2.313e-09	0.955
rs7104345	11	68073348	A	G	0.245829	-0.0938585	4.109e-09	-0.0658207	3.869e-05	6.339e-09	1
rs12284933	11	68076065	A	G	0.239237	-0.0969043	1.849e-09	-0.0698726	1.493e-05	2.186e-09	top
rs11228284	11	68079343	T	A	0.245829	-0.0938585	4.109e-09	-0.0658207	3.869e-05	6.339e-09	0.954
rs12271290	11	68082812	T	C	0.257138	-0.0914167	6.666e-09	-0.0704805	7.469e-06	4.397e-09	0.955
rs7102898	11	68085446	A	G	0.246287	-0.0945673	3.254e-09	-0.0660135	3.579e-05	5.044e-09	1
rs2155730	11	68086050	C	T	0.263062	-0.0876241	2.323e-08	-0.071332	4.977e-06	9.507e-09	0.955
rs7109294	11	68088669	C	T	0.246287	-0.0945673	3.254e-09	-0.0660135	3.579e-05	5.044e-09	1
rs2282563	11	68089776	T	C	0.246318	-0.0949499	2.814e-09	-0.0662174	3.382e-05	4.369e-09	1
rs6591341	11	68092054	T	C	0.276015	-0.0861523	2.734e-08	-0.0740636	1.74e-06	6.509e-09	0.955
rs3740631	11	68098298	G	T	0.246318	-0.0949499	2.814e-09	-0.0662174	3.382e-05	4.369e-09	1
rs11228287	11	68106330	G	A	0.246256	-0.095066	2.72e-09	-0.0664144	3.219e-05	4.151e-09	1
rs10896347	11	68109703	A	G	0.246318	-0.0949499	2.814e-09	-0.0662174	3.382e-05	4.369e-09	1
rs10896348	11	68113944	C	T	0.27632	-0.0865663	2.363e-08	-0.0738764	1.836e-06	5.988e-09	0.955
rs7118897	11	68117256	A	G	0.252027	-0.0920806	6.784e-09	-0.0656123	3.74e-05	1.007e-08	1
rs6591344	11	68117449	A	G	0.24598	-0.0944154	3.571e-09	-0.0660294	3.594e-05	5.492e-09	1
rs7123564	11	68118740	T	C	0.246724	-0.0962864	1.693e-09	-0.0686293	1.779e-05	2.225e-09	1
rs7127948	11	68119638	A	G	0.245949	-0.0940355	4.079e-09	-0.0656542	3.981e-05	6.463e-09	1
rs3758643	11	68123769	T	C	0.246626	-0.0929493	6.226e-09	-0.0645864	5.362e-05	1.051e-08	1
rs12283755	11	68128234	G	A	0.245925	-0.0941597	3.902e-09	-0.0654637	4.191e-05	6.365e-09	1
rs7113287	11	68128762	T	A	0.27632	-0.0865663	2.363e-08	-0.0738764	1.836e-06	5.988e-09	0.955
rs7104877	11	68134178	C	A	0.262572	-0.0903682	8.274e-09	-0.0717199	4.543e-06	4.141e-09	0.955
rs2236708	11	68134621	A	G	0.245443	-0.0932191	5.391e-09	-0.0649851	4.898e-05	8.915e-09	1
rs11228292	11	68136348	A	G	0.245382	-0.0933385	5.208e-09	-0.065181	4.669e-05	8.474e-09	1
rs4988291	11	68138183	A	G	0.245382	-0.0933385	5.208e-09	-0.065181	4.669e-05	8.474e-09	1
rs11228293	11	68141222	C	T	0.245443	-0.0932191	5.391e-09	-0.0649852	4.898e-05	8.915e-09	1
rs7102273	11	68142155	C	T	0.258998	-0.089522	1.255e-08	-0.0684927	1.324e-05	9.69e-09	0.955
rs749934	13	42006245	A	G	0.455733	0.0692648	6.253e-07	-0.0110465	0.430508	1.564e-08	0.87
rs17458078	13	42009354	C	A	0.461128	0.0683751	8.484e-07	-0.0115732	0.405306	2.188e-08	0.875
rs9533143	13	42009405	C	G	0.460823	0.068736	7.404e-07	-0.0111734	0.421315	2.05e-08	0.875
rs9525638	13	42026577	C	T	0.421823	0.0755992	6.415e-08	-0.00057835	0.96526	1.349e-08	top
rs1325798	13	42037049	T	C	0.417608	0.0733552	1.462e-07	-0.00158082	0.894738	2.976e-08	0.901
rs9533154	13	42038102	T	C	0.419169	0.0744486	1.007e-07	-0.00134154	0.915157	1.977e-08	1
rs17536328	13	42041029	T	C	0.417154	0.0734507	1.422e-07	-0.00234348	0.850972	2.472e-08	1
rs7325635	13	42043319	A	G	0.418556	0.0740663	1.184e-07	-0.00214108	0.869651	2.068e-08	1
rs9525643	13	42057516	C	T	0.41877	0.0743638	1.055e-07	-0.0020623	0.87448	1.829e-08	1
rs754388	14	92185163	G	C	0.17872	-0.0861695	3.256e-06	0.021012	0.24114	3.359e-08	top
rs4925109	17	17602527	A	G	0.351711	0.0202061	0.162662	-0.0640825	1.061e-05	3.087e-08	0.445
rs11654081	17	17648854	T	C	0.414367	0.0318398	0.0246549	-0.0531303	0.00018386	3.899e-08	0.765
rs4925114	17	17651995	A	G	0.407765	0.0362036	0.0109025	-0.0507586	0.00036359	2.385e-08	0.765
rs4925115	17	17662182	A	G	0.386208	0.0387545	0.00686368	-0.0549971	0.00011845	2.368e-09	0.806
rs11656665	17	17665514	G	A	0.429615	0.0361197	0.00902924	-0.0523064	0.00017673	9.495e-09	0.881
rs9899634	17	17668668	T	A	0.406072	0.0414593	0.00321548	-0.0527706	0.00019283	1.687e-09	0.92
rs8066560	17	17668768	A	G	0.375091	0.0422148	0.00307841	-0.0559021	8.842e-05	3.818e-10	0.881
rs9902941	17	17674485	C	T	0.395832	0.0397964	0.0047627	-0.0566342	6.255e-05	6.221e-10	0.92
rs1889018	17	17675465	G	A	0.423911	0.0387152	0.00493284	-0.0506039	0.00027836	8.201e-09	0.92
rs4925119	17	17683629	A	G	0.387889	0.0419347	0.00319622	-0.0561106	7.982e-05	3.918e-10	0.92
rs9891957	17	17685164	G	A	0.403436	0.0430549	0.00204593	-0.0524309	0.00018218	8.789e-10	0.92
rs3183702	17	17688014	A	G	0.392358	0.0432553	0.00221969	-0.055921	8.048e-05	2.05e-10	0.96
rs2236513	17	17688091	A	C	0.392358	0.0432553	0.00221969	-0.055921	8.048e-05	2.05e-10	0.96
rs9915248	17	17688239	C	T	0.404817	0.0416533	0.00295836	-0.0560563	6.811e-05	3.068e-10	0.96
rs3744115	17	17690547	G	A	0.403223	0.0420915	0.00258385	-0.0557722	7.053e-05	2.862e-10	0.96
rs1052299	17	17691144	A	G	0.402768	0.0439761	0.00166625	-0.0548751	9.093e-05	1.956e-10	0.96
rs1108648	17	17691283	G	A	0.407409	0.0424256	0.00234854	-0.0559877	6.114e-05	2.213e-10	0.96
rs7501812	17	17691632	G	A	0.408356	0.0430641	0.00198658	-0.0562688	5.526e-05	1.443e-10	top
rs12951376	17	17693534	T	C	0.312611	0.0368706	0.0139749	-0.0616765	3.407e-05	1.17e-09	0.672
rs4925120	17	17695358	C	T	0.400586	0.0457577	0.00130819	-0.0525197	0.00022172	3.614e-10	0.96
rs16960744	17	17695984	A	G	0.400586	0.045328	0.00145224	-0.0528414	0.00020297	3.774e-10	0.96
rs8079321	17	17701514	T	C	0.397019	0.044645	0.00165153	-0.0540827	0.00013193	2.642e-10	0.92
rs4924823	17	17705227	A	G	0.3942	0.0404346	0.00443879	-0.0566595	6.507e-05	5.867e-10	0.92
rs12941039	17	17706380	C	T	0.428352	0.0396341	0.00412476	-0.0514899	0.00022221	4.294e-09	0.92
rs1889014	17	17707890	T	C	0.53189	-0.0409413	0.0029207	0.0498857	0.00033257	3.463e-09	0.781
rs9907246	17	17711690	T	C	0.420016	0.0391796	0.00493468	-0.0528382	0.000158	3.331e-09	0.92
rs9907287	17	17714843	C	T	0.391361	0.0403106	0.00456297	-0.0568737	6.15e-05	5.708e-10	0.92
rs8080061	17	17717114	C	T	0.402484	0.0415544	0.00349222	-0.053034	0.00018983	1.817e-09	0.92
rs4925125	17	17735169	T	C	0.405371	0.0385755	0.00613467	-0.0480945	0.00062557	4.093e-08	0.813
rs6502625	17	17789011	G	C	0.525001	-0.0385347	0.00499301	0.0460837	0.00089518	4.456e-08	0.74
rs2955382	17	17888435	T	C	0.53766	-0.0362652	0.00830505	0.0527768	0.00014807	6.729e-09	0.75
