# Supplementary material for: Bivariate genome-wide association meta-analysis of pediatric musculoskeletal traits reveals pleiotropic effects at the SREBF1/TOM1L2 locus
Source: Nat Commun. 2017 Jul 25;8:121. doi: 10.1038/s41467-017-00108-3 (PMC5527106; doi:10.1038/s41467-017-00108-3)
Supplement: Supplementary file 3 — Data set 3 [file 41467_2017_108_MOESM3_ESM.xlsx]

## Sheet: Supplementary Data 3
Supplementary Data 3. Association of markers in the 17p11.2 loci with previous GWAS in musculoskeletal traits. All effect sizes are reported for the allele 1 (A1). TB-LM = Total body Lean Mass assessed in Zillikens et al. [27] FN-BMD= femoral neck bone mineral density and LS-BMD=lumbar spine BMD, assessed in Estrada et al. [20]. Highlighted in red are the markers considered to exert pleiotropic e…
SNP	CHR	Position	A1	A2	EAF	Effect_LM	P-value_LM	Effect_FNBMD	P.value_FNBMD	Effect_LSBMD	P.value_LSBMD	bivariate.Pval_LS_LM	bivariate.Pval_FN_LM
rs3765350	1	22319903	G	A	0.2522	0.0288	0.5287	-0.0323	0.001121	-0.0378	0.0003216	0.00109559	0.00358459
rs2235529	1	22323074	T	C	0.1902	0.0852	0.05644	-0.0412	0.0001988	-0.0477	5.151e-05	2.97275e-05	0.00011575
rs3820282	1	22340802	T	C	0.1884	0.0698	0.1343	-0.0425	0.0001241	-0.049	3.758e-05	4.75731e-05	0.00015908
rs12741884	1	22467282	A	G	0.2451	0.0212	0.6306	-0.0226	0.0256	-0.0452	3.558e-05	0.00014419	0.0687513
rs7524102	1	22571034	G	A	0.1736	-0.0484	0.2265	0.1053	4.805e-23	0.104	2.382e-20	9.5428e-20	2.2643e-22
rs12568930	1	22574818	C	T	0.1731	-0.0474	0.2377	0.1053	4.805e-23	0.1049	1.124e-20	4.7809e-20	2.3841e-22
rs10493013	1	22575622	C	T	0.1731	-0.0468	0.2444	0.1054	4.375e-23	0.1052	8.737e-21	3.8205e-20	2.227e-22
rs6684375	1	22579021	T	C	0.1729	-0.0472	0.2417	0.1057	3.3e-23	0.1053	8.032e-21	3.4745e-20	1.6658e-22
rs6426749	1	22584060	C	G	0.1728	-0.0455	0.2669	0.1077	1.352e-23	0.105	2.345e-20	1.0507e-19	7.1752e-23
rs6426749	1	22584060	C	G	0.1728	-0.0455	0.2669	0.1077	1.352e-23	0.105	2.345e-20	1.0507e-19	7.1752e-23
rs12185748	2	166285202	T	C	0.4892	0.0004	0.99	-0.0497	9.347e-10	-0.0471	4.292e-08	2.92963e-07	6.37379e-09
rs7586085	2	166285735	G	A	0.4892	0.0003	0.9924	-0.0499	8.006e-10	-0.0473	3.762e-08	2.58013e-07	5.47947e-09
rs6726821	2	166286360	G	T	0.4893	0.0008	0.9784	-0.0509	3.658e-10	-0.0481	2.21e-08	1.53009e-07	2.52407e-09
rs6710388	2	166291387	T	C	0.4893	0.004	0.8968	-0.0509	3.658e-10	-0.0484	1.806e-08	1.20967e-07	2.42762e-09
rs6710518	2	166291490	T	C	0.4914	0.0003	0.9935	-0.0516	2.096e-10	-0.0477	2.887e-08	1.99409e-07	1.46656e-09
rs7672749	4	89017308	A	G	0.0961	-0.0922	0.08462	0.0541	0.0001148	0.0429	0.00364	0.00254665	9.16639e-05
rs11733405	4	89017674	G	T	0.096	-0.087	0.1037	0.0543	0.0001083	0.0427	0.003801	0.00318798	0.00010447
rs2110281	7	120513045	A	G	0.3465	0.0053	0.8677	-0.0227	0.007877	-0.0339	0.0002042	0.00090772	0.0270788
rs2968345	7	120516108	G	A	0.3463	0.0046	0.8848	-0.0227	0.007877	-0.0342	0.0001792	0.00080796	0.0272428
rs6466767	7	120518813	G	C	0.346	-0.0029	0.9271	-0.0229	0.007347	-0.0348	0.0001376	0.00066322	0.0265197
rs1917113	7	120522298	A	G	0.3458	0.0068	0.8305	-0.0228	0.007608	-0.0352	0.0001152	0.00051651	0.0258428
rs12673968	7	120524294	A	G	0.3457	0.0091	0.7753	-0.0228	0.007608	-0.0353	0.0001101	0.00047895	0.0251508
rs6466769	7	120529339	G	A	0.3456	0.0054	0.8669	-0.0224	0.008737	-0.035	0.0001259	0.00057239	0.0297242
rs6954757	7	120530418	A	G	0.3453	0.0043	0.8924	-0.0225	0.009275	-0.0352	0.0001152	0.00053211	0.0315524
rs13223036	7	120534544	G	T	0.3523	0.0041	0.9016	-0.0254	0.003313	-0.0373	5.361e-05	0.00025465	0.0123229
rs798943	7	120546135	A	G	0.3834	-0.0048	0.879	-0.0283	0.0007958	-0.0416	3.073e-06	1.79426e-05	0.00342972
rs7801723	7	120561396	T	C	0.3833	-0.0043	0.8902	-0.0285	0.0007303	-0.0418	2.755e-06	1.6121e-05	0.00316354
rs12706318	7	120562177	G	A	0.3833	-0.0043	0.8911	-0.0285	0.0007303	-0.0417	2.91e-06	1.69947e-05	0.00316354
rs13232048	7	120563517	T	G	0.3833	-0.0031	0.924	-0.0285	0.0007303	-0.0417	2.91e-06	1.69e-05	0.00315734
rs6947453	7	120564419	T	G	0.3872	0.0022	0.9494	-0.0251	0.007492	-0.0418	3.392e-05	0.00018339	0.027785
rs6952113	7	120564855	A	G	0.3832	-0.0012	0.9703	-0.0285	0.0007303	-0.0418	2.755e-06	1.58665e-05	0.00314023
rs872007	7	120567185	T	C	0.3824	-0.0033	0.9161	-0.0285	0.0007303	-0.0419	2.608e-06	1.52266e-05	0.00315926
rs10275439	7	120570661	A	G	0.3663	-0.0061	0.8581	-0.0248	0.004134	-0.0375	3.988e-05	0.00020518	0.0156279
rs10261671	7	120570787	T	C	0.3746	-0.0183	0.5987	-0.0254	0.004142	-0.042	8.745e-06	4.43257e-05	0.0157892
rs13245690	7	120572300	G	A	0.3888	-0.0173	0.6043	-0.0294	0.0005783	-0.0446	7.674e-07	4.49921e-06	0.00237206
rs6950680	7	120577523	G	A	0.3815	0.0007	0.9812	-0.0281	0.0008668	-0.042	3.235e-06	1.8e-05	0.00365401
rs7798060	7	120609622	T	C	0.4035	-0.0149	0.6342	-0.0231	0.006183	-0.0401	5.319e-06	3.01186e-05	0.0214668
rs1554634	7	120613474	C	T	0.4037	-0.0156	0.6187	-0.0233	0.005752	-0.0393	8.158e-06	4.51174e-05	0.0199714
rs10085590	7	120619259	G	A	0.4037	-0.0106	0.7337	-0.0227	0.007134	-0.0395	7.336e-06	4.19482e-05	0.02539
rs7797976	7	120630752	T	C	0.4041	-0.0164	0.6011	-0.0223	0.008215	-0.0392	8.601e-06	4.71019e-05	0.027246
rs6947494	7	120630944	T	C	0.4042	-0.0165	0.5987	-0.0223	0.008215	-0.0392	8.601e-06	4.70581e-05	0.0272112
rs1917118	7	120631560	T	C	0.4041	-0.0169	0.5886	-0.0223	0.008215	-0.039	9.558e-06	5.184e-05	0.0270699
rs6954210	7	120635621	A	G	0.4041	-0.0165	0.6127	-0.0223	0.008215	-0.0391	9.067e-06	4.97844e-05	0.0274356
rs6970762	7	120639270	T	A	0.4042	-0.0194	0.5344	-0.0221	0.008809	-0.0389	1.007e-05	5.30146e-05	0.0277859
rs1357756	7	120639429	T	C	0.4041	-0.025	0.4266	-0.0225	0.007658	-0.0388	1.062e-05	5.124e-05	0.0221256
rs1534015	7	120640301	A	G	0.4041	-0.0198	0.5272	-0.0219	0.00944	-0.0387	1.119e-05	5.828e-05	0.0293679
rs7786203	7	120640843	A	G	0.404	-0.0207	0.5226	-0.0224	0.007932	-0.0386	1.178e-05	6.10919e-05	0.0250576
rs1404268	7	120644983	A	G	0.401	-0.0221	0.4828	-0.023	0.006409	-0.0393	1.044e-05	5.2264e-05	0.0200055
rs1524503	7	120655239	C	A	0.3996	-0.032	0.3292	-0.022	0.00912	-0.0391	1.157e-05	4.882e-05	0.0225493
rs3779381	7	120754026	G	A	0.2394	0.0122	0.7599	0.0746	1.51e-12	0.0819	3.353e-13	3.9069e-12	1.0931e-11
rs2908004	7	120757005	A	G	0.4187	-0.008	0.8157	0.0601	9.434e-11	0.0538	6.957e-08	4.53195e-07	7.3666e-10
rs2536189	7	120760857	G	C	0.4187	-0.0074	0.8279	0.0601	9.434e-11	0.0537	7.356e-08	4.82502e-07	7.4337e-10
rs3801387	7	120762001	G	A	0.2605	0.0162	0.6582	0.0709	4.234e-14	0.0825	1.353e-16	1.6611e-15	4.4154e-13
rs2707466	7	120766325	T	C	0.4098	-0.0133	0.7448	0.0596	2.157e-10	0.0508	4.704e-07	2.69358e-06	1.52852e-09
rs2536182	7	120778073	G	C	0.4345	-0.0105	0.7365	0.0506	1.253e-09	0.0479	5.413e-08	3.02989e-07	6.97647e-09
rs2536180	7	120781909	C	T	0.4467	-0.0147	0.6334	0.0515	3.837e-10	0.0466	8.597e-08	4.4114e-07	2.0119e-09
rs3801382	7	120785513	G	T	0.2618	0.0054	0.8777	0.0703	6.904e-14	0.0807	6.045e-16	6.9526e-15	7.009e-13
rs2254595	7	120794485	C	T	0.447	-0.0118	0.7017	0.0515	3.837e-10	0.0463	1.04e-07	5.67289e-07	2.15293e-09
rs917727	7	120805815	T	C	0.261	0.0044	0.9009	0.0711	3.594e-14	0.0815	3.12e-16	3.5992e-15	3.6686e-13
rs917726	7	120806093	T	A	0.2609	0.0042	0.9045	0.0711	3.594e-14	0.0816	2.871e-16	3.3106e-15	3.6633e-13
rs718766	7	120812738	C	T	0.2607	0.006	0.8638	0.071	3.901e-14	0.0816	2.871e-16	3.36e-15	4.0152e-13
rs4727924	7	120819115	T	C	0.4439	-0.0123	0.6936	0.0518	5.058e-10	0.0463	1.04e-07	5.63549e-07	2.74228e-09
rs7776725	7	120820357	C	T	0.2604	0.0032	0.9278	0.0706	5.409e-14	0.0814	3.39e-16	3.8623e-15	5.4343e-13
rs11228258	11	68010904	A	C	0.2761	-0.1249	0.0003316	-0.0376	3.389e-05	-0.0604	4.017e-10	1.8474e-11	6.15892e-07
rs7116994	11	68011203	T	C	0.276	-0.1264	0.000275	-0.0375	3.556e-05	-0.0603	4.293e-10	1.6479e-11	5.35428e-07
rs12294029	11	68013635	C	A	0.276	-0.1271	0.0002546	-0.0374	3.731e-05	-0.0604	4.017e-10	1.4477e-11	5.2144e-07
rs7126340	11	68013869	T	C	0.282	-0.1277	0.0002636	-0.0385	2.716e-05	-0.0614	2.059e-10	8.0927e-12	4.06586e-07
rs12272917	11	68019946	C	T	0.2565	-0.1148	0.001382	-0.0367	0.0001104	-0.0639	1.508e-10	2.2511e-11	6.07479e-06
rs11228262	11	68031483	T	G	0.2626	-0.1162	0.001026	-0.035	0.0001624	-0.063	1.106e-10	1.3822e-11	6.75413e-06
rs10896334	11	68038070	T	C	0.2755	-0.1275	0.0002417	-0.0371	4.305e-05	-0.0596	6.806e-10	2.2861e-11	5.70167e-07
rs10896337	11	68040812	C	T	0.2754	-0.1272	0.000251	-0.037	4.514e-05	-0.0596	6.806e-10	2.3534e-11	6.1336e-07
rs11228269	11	68046372	G	A	0.2752	-0.1277	0.000236	-0.0371	4.305e-05	-0.0593	8.28e-10	2.6954e-11	5.58812e-07
rs7925275	11	68047009	C	T	0.262	-0.1172	0.0009287	-0.0346	0.0001929	-0.0622	1.894e-10	2.1139e-11	7.2167e-06
rs6591340	11	68054212	G	A	0.2618	-0.117	0.0009298	-0.0339	0.0002595	-0.0618	2.472e-10	2.6891e-11	9.3055e-06
rs7106259	11	68055088	G	T	0.2749	-0.1273	0.0002416	-0.0365	5.714e-05	-0.059	1.006e-09	3.3649e-11	7.51191e-07
rs10896339	11	68059422	C	G	0.275	-0.129	0.0002055	-0.036	7.212e-05	-0.0588	1.145e-09	3.2195e-11	7.8002e-07
rs12281742	11	68060205	C	T	0.2749	-0.1335	0.000128	-0.0361	6.885e-05	-0.0589	1.074e-09	2.0086e-11	4.88402e-07
rs4316515	11	68065416	T	A	0.2617	-0.1238	0.0005107	-0.0339	0.0003042	-0.0619	2.313e-10	1.5306e-11	6.28696e-06
rs7944870	11	68065684	G	C	0.2745	-0.1315	0.0001634	-0.0363	7.613e-05	-0.059	1.006e-09	2.3991e-11	6.7813e-07
rs948315	11	68065716	C	T	0.2748	-0.1319	0.0001573	-0.0363	7.613e-05	-0.0589	1.074e-09	2.4502e-11	6.50771e-07
rs948316	11	68066246	T	G	0.2618	-0.1214	0.0006442	-0.0341	0.0002802	-0.0618	2.472e-10	2.011e-11	7.28534e-06
rs10896341	11	68069756	A	G	0.2749	-0.1336	0.0001339	-0.0362	7.968e-05	-0.0589	1.074e-09	2.1478e-11	5.91368e-07
rs7104345	11	68073348	A	G	0.2618	-0.1234	0.0005324	-0.0342	0.0002688	-0.0618	3.832e-10	2.4913e-11	5.84196e-06
rs12284933	11	68076065	A	G	0.2527	-0.1314	0.0009238	-0.0263	0.01355	-0.0495	1.309e-05	6.91679e-07	0.00029527
rs11228284	11	68079343	T	A	0.2616	-0.1252	0.0004565	-0.0342	0.0002688	-0.0618	3.832e-10	2.1901e-11	5.10336e-06
rs12271290	11	68082812	T	C	0.2747	-0.1374	8.995e-05	-0.0361	8.338e-05	-0.0589	1.074e-09	1.5193e-11	4.30194e-07
rs7102898	11	68085446	A	G	0.2616	-0.1258	0.000433	-0.0341	0.0002802	-0.0618	3.832e-10	2.0756e-11	5.00558e-06
rs2155730	11	68086050	C	T	0.2746	-0.1384	8.037e-05	-0.0361	8.338e-05	-0.0589	1.074e-09	1.3705e-11	3.86607e-07
rs7109294	11	68088669	C	T	0.2616	-0.1194	0.0008677	-0.0344	0.0002474	-0.062	3.365e-10	3.3917e-11	8.53363e-06
rs2282563	11	68089776	T	C	0.2616	-0.1249	0.0004968	-0.0344	0.0002474	-0.062	3.365e-10	2.1159e-11	5.1988e-06
rs6591341	11	68092054	T	C	0.2746	-0.1382	8.787e-05	-0.0365	6.948e-05	-0.0589	1.074e-09	1.457e-11	3.49693e-07
rs3740631	11	68098298	G	T	0.2613	-0.1241	0.0005549	-0.0348	0.0002093	-0.0622	2.953e-10	2.0061e-11	4.81645e-06
rs11228287	11	68106330	G	A	0.2608	-0.1246	0.0005367	-0.0351	0.0001844	-0.0624	2.591e-10	1.7489e-11	4.23888e-06
rs10896347	11	68109703	A	G	0.2609	-0.1237	0.0006046	-0.0353	0.0001694	-0.0629	1.864e-10	1.4266e-11	4.39693e-06
rs10896348	11	68113944	C	T	0.274	-0.1366	0.0001129	-0.0368	6.052e-05	-0.0593	1.257e-09	2.0999e-11	3.96605e-07
rs7118897	11	68117256	A	G	0.2609	-0.1228	0.0006685	-0.0348	0.0002093	-0.0627	2.127e-10	1.7457e-11	5.76522e-06
rs6591344	11	68117449	A	G	0.2609	-0.1225	0.0006922	-0.0348	0.0002093	-0.0628	1.991e-10	1.6825e-11	5.92196e-06
rs7123564	11	68118740	T	C	0.2662	-0.1008	0.01764	-0.0303	0.002493	-0.0591	4.791e-08	3.57431e-08	0.00084559
rs7127948	11	68119638	A	G	0.2608	-0.1232	0.0006553	-0.0349	0.0002006	-0.063	1.745e-10	1.3987e-11	5.3558e-06
rs3758643	11	68123769	T	C	0.2608	-0.1236	0.0006387	-0.0348	0.0002093	-0.063	1.745e-10	1.3917e-11	5.53288e-06
rs12283755	11	68128234	G	A	0.2607	-0.1233	0.0006631	-0.0348	0.0002093	-0.063	1.745e-10	1.4277e-11	5.68348e-06
rs7113287	11	68128762	T	A	0.2733	-0.1382	0.0001012	-0.0369	5.779e-05	-0.06	8.026e-10	1.2198e-11	3.35302e-07
rs7104877	11	68134178	C	A	0.2732	-0.1371	0.0001172	-0.0369	5.779e-05	-0.06	8.026e-10	1.4156e-11	3.91248e-07
rs2236708	11	68134621	A	G	0.2603	-0.1231	0.0006919	-0.0349	0.0002006	-0.0625	3.746e-10	3.0044e-11	5.74224e-06
rs11228292	11	68136348	A	G	0.26	-0.1231	0.000702	-0.035	0.0001923	-0.0627	3.293e-10	2.6595e-11	5.5286e-06
rs4988291	11	68138183	A	G	0.2598	-0.1239	0.0006243	-0.0348	0.0002093	-0.0627	3.293e-10	2.4135e-11	5.3859e-06
rs11228293	11	68141222	C	T	0.26	-0.1236	0.0006792	-0.0352	0.0001767	-0.0629	2.894e-10	2.3215e-11	5.05069e-06
rs7102273	11	68142155	C	T	0.2713	-0.1358	0.0001496	-0.0379	4.432e-05	-0.0615	4.655e-10	1.014e-11	3.76343e-07
rs749934	13	42006245	A	G	0.4621	-0.0374	0.2372	0.0116	0.1585	0.0022	0.8004	0.47435	0.168555
rs17458078	13	42009354	C	A	0.4609	-0.0404	0.1974	0.0125	0.1237	0.0032	0.7097	0.3966	0.120238
rs9533143	13	42009405	C	G	0.4608	-0.0391	0.2125	0.0125	0.1237	0.0032	0.7097	0.418343	0.127111
rs9525638	13	42026577	C	T	0.4391	-0.045	0.1503	0.0176	0.03239	0.0089	0.3065	0.194156	0.0304247
rs1325798	13	42037049	T	C	0.439	-0.045	0.1495	0.0174	0.03441	0.0086	0.3231	0.200171	0.0318803
rs9533154	13	42038102	T	C	0.4389	-0.0457	0.1429	0.0172	0.03654	0.0084	0.3345	0.198265	0.0324698
rs17536328	13	42041029	T	C	0.4386	-0.0495	0.1125	0.0171	0.03764	0.0084	0.3345	0.163536	0.0273389
rs7325635	13	42043319	A	G	0.4386	-0.0442	0.157	0.0174	0.03441	0.0088	0.312	0.202855	0.0331597
rs9525643	13	42057516	C	T	0.4389	-0.0435	0.1645	0.0172	0.03654	0.0087	0.3175	0.213623	0.0364191
rs754388	14	92185163	G	C	0.1748	0.1818	9.637e-05	0.0019	0.8687	0.0098	0.422	0.00041438	0.00049535
rs4925109	17	17602527	A	G	0.3329	-0.0569	0.08612	-0.002	0.8193	0.0141	0.1268	0.0614345	0.227814
rs11654081	17	17648854	T	C	0.3663	-0.056	0.1043	0.0032	0.7114	0.0228	0.0125	0.00923956	0.242019
rs4925114	17	17651995	A	G	0.3674	-0.0557	0.1055	0.0033	0.7028	0.0236	0.009726	0.00737598	0.242326
rs4925115	17	17662182	A	G	0.3759	-0.0567	0.09924	0.0047	0.5868	0.025	0.006783	0.00498094	0.211324
rs11656665	17	17665514	G	A	0.3721	-0.0561	0.1033	0.0046	0.5992	0.0247	0.007477	0.00562912	0.220769
rs9899634	17	17668668	T	A	0.3677	-0.0499	0.1216	0.004	0.6396	0.0235	0.01004	0.00856452	0.259377
rs8066560	17	17668768	A	G	0.3705	-0.0522	0.1048	0.0043	0.6147	0.0238	0.00834	0.00640064	0.226593
rs9902941	17	17674485	C	T	0.3689	-0.0547	0.08872	0.0038	0.6564	0.0234	0.009496	0.00621762	0.203536
rs1889018	17	17675465	G	A	0.3677	-0.0552	0.08637	0.0038	0.6564	0.023	0.01175	0.00740006	0.199954
rs4925119	17	17683629	A	G	0.3708	-0.0576	0.07322	0.0047	0.5822	0.0239	0.008071	0.00455203	0.164596
rs9891957	17	17685164	G	A	0.3678	-0.0322	0.3872	0.0036	0.6772	0.0224	0.01413	0.0294689	0.61964
rs3183702	17	17688014	A	G	0.3683	-0.0581	0.07315	0.0024	0.7788	0.02	0.02845	0.0143612	0.187173
rs2236513	17	17688091	A	C	0.3679	-0.0577	0.07542	0.0032	0.708	0.0202	0.0269	0.0139759	0.184049
rs9915248	17	17688239	C	T	0.372	-0.032	0.3978	0.0038	0.6604	0.0202	0.0269	0.0534184	0.621925
rs3744115	17	17690547	G	A	0.3665	-0.0561	0.08432	0.0035	0.682	0.0207	0.02335	0.0136144	0.199434
rs1052299	17	17691144	A	G	0.3662	-0.0556	0.08727	0.0033	0.7028	0.0206	0.02402	0.0143752	0.207632
rs1108648	17	17691283	G	A	0.3659	-0.054	0.09681	0.0032	0.7114	0.0205	0.02472	0.0161272	0.227058
rs7501812	17	17691632	G	A	0.372	-0.0602	0.06653	0.0023	0.7903	0.0204	0.02543	0.0119508	0.174204
rs12951376	17	17693534	T	C	0.3103	-0.0464	0.1938	0.0023	0.8043	0.026	0.007754	0.0104717	0.409574
rs4925120	17	17695358	C	T	0.368	-0.0585	0.07269	0.0037	0.6649	0.021	0.02142	0.0110607	0.174439
rs16960744	17	17695984	A	G	0.3677	-0.0583	0.074	0.0036	0.6734	0.0209	0.02204	0.0114912	0.177468
rs8079321	17	17701514	T	C	0.3778	-0.0514	0.1118	0.0031	0.7167	0.0204	0.02375	0.0176491	0.255749
rs4924823	17	17705227	A	G	0.3773	-0.0521	0.1065	0.0034	0.6906	0.0199	0.0274	0.019351	0.242927
rs12941039	17	17706380	C	T	0.3739	-0.0528	0.1014	0.003	0.7255	0.0198	0.03007	0.0201981	0.239492
rs1889014	17	17707890	T	C	0.5898	0.0445	0.1663	-0.0061	0.4752	-0.0191	0.03426	0.0343427	0.282864
rs9907246	17	17711690	T	C	0.3738	-0.0524	0.1036	0.0031	0.7167	0.0199	0.02925	0.0199547	0.24117
rs9907287	17	17714843	C	T	0.3769	-0.0238	0.5267	0.0035	0.682	0.0202	0.02516	0.0606082	0.74129
rs8080061	17	17717114	C	T	0.3768	-0.0524	0.1037	0.0037	0.6649	0.0203	0.02444	0.0170205	0.233153
rs4925125	17	17735169	T	C	0.3893	-0.049	0.1219	0.0023	0.7852	0.0188	0.03498	0.0270944	0.285
rs6502625	17	17789011	G	C	0.585	0.0492	0.1221	-0.0034	0.687	-0.0168	0.05953	0.0432106	0.26935
rs2955382	17	17888435	T	C	0.5928	0.0307	0.4051	-0.0044	0.6065	-0.0164	0.0691	0.123396	0.605425
