# Supplementary material for: Bivariate genome-wide association meta-analysis of pediatric musculoskeletal traits reveals pleiotropic effects at the SREBF1/TOM1L2 locus
Source: Nat Commun. 2017 Jul 25;8:121. doi: 10.1038/s41467-017-00108-3 (PMC5527106; doi:10.1038/s41467-017-00108-3)
Supplement: Supplementary file 4 — Data set 4 [file 41467_2017_108_MOESM4_ESM.xlsx]

## Sheet: Supplementary Data 4
Supplementary Data 4. Blood cis-eQTL (FDR<0.05) for TBLH-BMD and TB-LM bivariately associated SNPs and proxies in 17p11.2. Quantities under the gene headers represent z-scores for the cis-expression effect of allele A1 on that particular gene. Positive values denote an increase in expression and negative values a decrease in gene expression. SNPs present in the analysis are shadowed. Proxies are …
CHR	BP	SNP	A1	A2	GWSassociated	R2	Score-SREBF1	Score-TOM1L2	Score-ATPAF2	Score C17orf39	Beta-TBLM	P-TBLM	Beta-TBBMD	P-BMD	P-bivariate
17	17807622	rs10048206	G	A	rs9899634	0.813	-17.63	-5.34	5.14	-8.53	-0.0455251	0.00127033	0.0380278	0.00688201	1.486e-07
17	17691144	rs1052299	A	G	rs1052299	1	-20.05	-4.55	4.22	-8.62	-0.0548751	9.093e-05	0.0439761	0.00166625	1.956e-10
17	17781548	rs11078406	T	G	rs9899634	0.813	-17.62	-5.44	5.32	-8.49	-0.046352	0.00095837	0.038733	0.00579463	7.602e-08
17	17691283	rs1108648	G	A	rs1108648	1	-20.05	-4.57	4.21	-8.62	-0.0559877	6.114e-05	0.0424256	0.00234854	2.213e-10
17	17637480	rs11649804	A	C	rs11654081	0.876	-15.52	.	.	.	-0.0506225	0.00066398	0.0293667	0.0479626	8.84e-07
17	17731044	rs11650649	C	A	rs9899634	0.813	-17.68	-5.45	5.33	-8.53	-0.0437399	0.00161605	0.040416	0.00345017	7.528e-08
17	17648854	rs11654081	T	C	rs11654081	1	-17.33	.	3.97	.	-0.0531303	0.00018386	0.0318398	0.0246549	3.899e-08
17	17665514	rs11656665	G	A	rs11656665	1	-19.13	-4.14	4.11	-8.48	-0.0523064	0.00017673	0.0361197	0.00902924	9.495e-09
17	17595044	rs11656775	A	G	rs4925109	1	-13.16	.	.	.	-0.0646485	8.014e-06	0.0157595	0.271491	7.642e-08
17	17778079	rs11656840	T	C	rs9899634	0.813	-17.62	-5.44	5.32	-8.49	-0.043292	0.00210894	0.0408056	0.00374473	1.127e-07
17	17655826	rs11868035	A	G	rs11654081	0.918	-16.2	.	.	.	-0.0532156	0.0003591	0.027292	0.068728	8.05e-07
17	17808339	rs12600546	G	A	rs3183702	0.821	-17.65	-5.35	5.14	-8.55	-0.045581	0.00125174	0.0380835	0.00680829	1.435e-07
17	17706380	rs12941039	C	T	rs12941039	1	-19.27	-4.97	4.71	-8.93	-0.0514899	0.00022221	0.0396341	0.00412476	4.294e-09
17	17731313	rs12943500	C	T	rs1889014	0.894	-17.89	-5.45	.	-8.18	-0.0415699	0.00255273	0.0375645	0.00569677	3.506e-07
17	17921396	rs12943914	G	A	rs1889014	0.822	.	-4.81	.	-8.23	-0.0457264	0.00106466	0.0359851	0.0095274	1.658e-07
17	17693534	rs12951376	T	C	rs12951376	1	-16.96	-3.95	.	-7.36	-0.0616765	3.407e-05	0.0368706	0.0139749	1.17e-09
17	17695984	rs16960744	A	G	rs16960744	1	-19.9	-4.59	4.41	-8.64	-0.0528414	0.00020297	0.045328	0.00145224	3.774e-10
17	17707890	rs1889014	C	T	rs1889014	1	-19.1	-4.99	.	-8.6	-0.0498857	0.00033257	0.0409413	0.0029207	3.463e-09
17	17675465	rs1889018	G	A	rs1889018	1	-19.92	-4.35	4.22	-8.52	-0.0506039	0.00027836	0.0387152	0.00493284	8.201e-09
17	17688091	rs2236513	A	C	rs2236513	1	-20.03	-4.49	4.14	-8.51	-0.055921	8.048e-05	0.0432553	0.00221969	2.05e-10
17	17656042	rs2297508	C	G	rs11654081	1	-17.66	-3.82	3.95	.	-0.0498668	0.00051065	0.0318677	0.026757	2.696e-07
17	17649254	rs2350976	A	G	rs11654081	0.959	-17.17	.	4.11	.	-0.0462631	0.0009698	0.0314688	0.0237596	6.598e-07
17	17743504	rs2350977	C	T	rs9899634	0.813	-17.64	-5.45	5.35	-8.53	-0.0436225	0.00194897	0.0408513	0.00370144	9.878e-08
17	17888435	rs2955382	C	T	rs2955382	1	-18.82	-4.75	.	-9.12	-0.0527768	0.00014807	0.0362652	0.00830505	6.729e-09
17	17688014	rs3183702	A	G	rs3183702	1	-20.2	-4.49	4.14	-8.36	-0.055921	8.048e-05	0.0432553	0.00221969	2.05e-10
17	17690547	rs3744115	G	A	rs3744115	1	-20.06	-4.53	4.2	-8.57	-0.0557722	7.053e-05	0.0420915	0.00258385	2.862e-10
17	17637256	rs3803763	G	C	rs11654081	0.876	.	.	.	.	.	.	.	.	.
17	17774369	rs4077828	T	A	rs8079321	0.806	-17.51	-5.42	5.27	-8.55	-0.0447224	0.00150433	0.0408295	0.00374284	6.458e-08
17	17782181	rs4244602	G	A	rs9899634	0.813	-17.63	-5.44	5.31	-8.49	-0.0430536	0.00190855	0.0401188	0.00379666	1.177e-07
17	17797728	rs4257260	G	A	rs9899634	0.813	-17.63	-5.42	5.3	-8.48	-0.0448132	0.0015072	0.038458	0.00627276	1.7e-07
17	17779749	rs4341796	A	C	rs9899634	0.813	-17.62	-5.44	5.32	-8.49	-0.042889	0.00191096	0.0385108	0.00507488	2.026e-07
17	17785595	rs4470201	A	G	rs11656665	0.845	-17.63	-5.43	5.31	-8.49	-0.0456329	0.00120008	0.0382119	0.00679386	1.248e-07
17	17705227	rs4924823	A	G	rs4924823	1	-19.3	-4.99	4.7	-8.99	-0.0566595	6.507e-05	0.0404346	0.00443879	5.867e-10
17	17602527	rs4925109	A	G	rs4925109	1	-13.08	.	.	.	-0.0640825	1.061e-05	0.0202061	0.162662	3.087e-08
17	17651995	rs4925114	A	G	rs4925114	1	-17.18	-3.82	3.94	.	-0.0507586	0.00036359	0.0362036	0.0109025	2.385e-08
17	17662182	rs4925115	A	G	rs4925115	1	-19.06	-4.11	4.08	-8.46	-0.0549971	0.00011845	0.0387545	0.00686368	2.368e-09
17	17683629	rs4925119	A	G	rs4925119	1	-19.83	-4.32	4.32	-8.54	-0.0561106	7.982e-05	0.0419347	0.00319622	3.918e-10
17	17695358	rs4925120	C	T	rs4925120	1	-19.98	-4.59	4.33	-8.61	-0.0525197	0.00022172	0.0457577	0.00130819	3.614e-10
17	17725099	rs4925123	T	C	rs9899634	0.813	-17.69	-5.45	5.33	-8.53	-0.0437399	0.00161605	0.040416	0.00345017	7.528e-08
17	17735169	rs4925125	T	C	rs4925125	1	-17.66	-5.44	5.23	-8.62	-0.0480945	0.00062557	0.0385755	0.00613467	4.093e-08
17	17739358	rs4925126	A	G	rs9899634	0.813	-17.64	-5.45	5.35	-8.54	-0.0471813	0.00077584	0.0387361	0.00576932	5.472e-08
17	17747911	rs4925129	G	A	rs9899634	0.813	-17.64	-5.45	5.35	-8.53	-0.0440986	0.00145015	0.0386914	0.00522011	1.337e-07
17	17748583	rs4925130	A	G	rs9899634	0.813	-17.64	-5.45	5.35	-8.53	-0.0436778	0.00164224	0.0404732	0.00340547	7.51e-08
17	17773185	rs5002487	G	A	rs9899634	0.813	-17.61	-5.44	5.33	-8.48	-0.0434187	0.00174808	0.0404062	0.0034716	8.547e-08
17	17720429	rs6502619	C	G	rs9899634	0.813	-17.73	-5.44	5.29	-8.54	-0.043806	0.00153887	0.0378752	0.00583479	1.794e-07
17	17775416	rs6502622	G	A	rs9899634	0.813	-17.63	-5.42	5.33	-8.46	-0.0450586	0.00138513	0.0380046	0.00709946	1.638e-07
17	17788661	rs6502624	A	G	rs11656665	0.811	-17.53	-5.41	5.27	-8.55	-0.0458961	0.00112852	0.0396621	0.00483118	6.26e-08
17	17789011	rs6502625	C	G	rs6502625	1	-17.73	-5.39	.	-8.22	-0.0460837	0.00089518	0.0385347	0.00499301	4.456e-08
17	17790396	rs6502627	T	C	rs9899634	0.813	-17.64	-5.44	5.3	-8.49	-0.0448855	0.00148273	0.038248	0.00658225	1.784e-07
17	17810367	rs6502629	G	A	rs1889014	0.894	-17.93	-5.32	.	-8.32	-0.0434867	0.00175479	0.0385563	0.00501982	1.242e-07
17	17792829	rs7214002	C	G	rs9899634	0.813	-17.63	-5.43	5.3	-8.49	-0.0477051	0.00071004	0.0365304	0.0092191	1.15e-07
17	17759542	rs7222480	T	G	rs9899634	0.813	-16.91	-5.25	4.53	-8.35	-0.0431335	0.00175199	0.0342789	0.0120927	6.644e-07
17	17786525	rs7224815	T	A	rs1889014	0.894	-17.88	-5.42	.	-8.11	-0.0441981	0.00141325	0.0371832	0.00656511	1.477e-07
17	17691632	rs7501812	G	A	rs7501812	1	-20.11	-4.5	4.34	-8.52	-0.0562688	5.526e-05	0.0430641	0.00198658	1.443e-10
17	17720183	rs7503334	C	T	rs9899634	0.813	-17.75	-5.44	5.28	-8.55	-0.043806	0.00153887	0.0378752	0.00583479	1.794e-07
17	17723129	rs8065563	G	A	rs9899634	0.813	-17.7	-5.43	5.29	-8.47	-0.043806	0.00153887	0.0378752	0.00583479	1.794e-07
17	17668768	rs8066560	A	G	rs8066560	1	-19.9	-4.33	4.23	-8.52	-0.0559021	8.842e-05	0.0422148	0.00307841	3.818e-10
17	17745450	rs8070128	C	T	rs9899634	0.813	-17.34	-5.28	5.39	-8.34	-0.0428481	0.00191392	0.0387796	0.00507102	2.088e-07
17	17772441	rs8073001	T	G	rs9899634	0.813	-17.61	-5.44	5.34	-8.48	-0.043292	0.00210894	0.0408056	0.00374472	1.127e-07
17	17751976	rs8078138	T	C	rs9899634	0.813	-17.64	-5.45	5.35	-8.53	-0.0436778	0.00164224	0.0404732	0.00340547	7.51e-08
17	17752190	rs8078583	T	C	rs9899634	0.813	-17.64	-5.45	5.35	-8.53	-0.0440986	0.00145015	0.0386914	0.00522011	1.337e-07
17	17701514	rs8079321	T	C	rs8079321	1	-19.35	-4.97	4.68	-9	-0.0540827	0.00013193	0.044645	0.00165153	2.642e-10
17	17717114	rs8080061	C	T	rs8080061	1	-19.15	-5.02	4.92	-9.01	-0.053034	0.00018983	0.0415544	0.00349222	1.817e-09
17	17804773	rs8080823	C	T	rs9899634	0.813	-17.64	-5.42	5.28	-8.5	-0.0439836	0.00158603	0.0392931	0.00448629	1.069e-07
17	17949827	rs854762	G	A	rs1889014	0.855	.	.	.	-8.17	-0.0438178	0.0017105	0.0329559	0.0171391	1.05e-06
17	17952475	rs854764	T	C	rs1889014	0.855	.	.	.	-8.15	-0.0423767	0.00238447	0.0323038	0.0191453	2.04e-06
17	17953455	rs854765	T	C	rs1889014	0.822	.	.	.	-8.16	-0.044484	0.00144723	0.0327365	0.0177309	8.796e-07
17	17944570	rs854813	C	T	rs1889014	0.855	.	.	.	-8.14	-0.0462013	0.00093066	0.0334925	0.0152239	3.428e-07
17	17595267	rs941448	C	G	rs4925109	1	-13.17	.	.	.	-0.0646485	8.014e-06	0.0157595	0.271491	7.642e-08
17	17724473	rs950966	A	G	rs9899634	0.813	-17.68	-5.43	5.31	-8.48	-0.0443309	0.00140297	0.0397765	0.00400454	7.525e-08
17	17763900	rs9890341	C	G	rs9899634	0.813	-17.63	-5.45	5.34	-8.52	-0.0433982	0.00205689	0.0406921	0.00384192	1.134e-07
17	17685164	rs9891957	G	A	rs9891957	1	-19.98	-4.33	4.2	-8.56	-0.0524309	0.00018218	0.0430549	0.00204593	8.789e-10
17	17668668	rs9899634	T	A	rs9899634	1	-19.9	-4.33	4.24	-8.52	-0.0527706	0.00019283	0.0414593	0.00321548	1.687e-09
17	17674485	rs9902941	C	T	rs9902941	1	-19.92	-4.37	4.17	-8.51	-0.0566342	6.255e-05	0.0397964	0.0047627	6.221e-10
17	17711690	rs9907246	T	C	rs9907246	1	-19.12	-5.01	4.89	-8.95	-0.0528382	0.000158	0.0391796	0.00493468	3.331e-09
17	17714843	rs9907287	C	T	rs9907287	1	-19.16	-5.02	4.91	-9.01	-0.0568737	6.15e-05	0.0403106	0.00456297	5.708e-10
17	17766745	rs9912895	G	A	rs9899634	0.813	-17.62	-5.45	5.34	-8.5	-0.0454356	0.00126268	0.0376823	0.00760478	1.596e-07
17	17688239	rs9915248	C	T	rs9915248	1	-19.98	-4.51	4.16	-8.56	-0.0560563	6.811e-05	0.0416533	0.00295836	3.068e-10
